# Supplementary material for: Chlamydomonas reinhardtii tubulin-gene disruptants for efficient isolation of strains bearing tubulin mutations
Source: PLoS One. 2020 Nov 23;15(11):e0242694. doi: 10.1371/journal.pone.0242694 (PMC7682851; doi:10.1371/journal.pone.0242694)
Supplement: S1 Table — Cells were cultured in growth medium containing various concentrations of anti-tubulin drugs. Absorbance of the culture was measured at 595 nm every day. For comparison, data of a wild type (CC-124) were also collected. Standard deviations in three different measurements are also shown. The green background shows a rough measure of cell density for qualitative comparison of growth extent. (XLSX) [file pone.0242694.s006.xlsx]

## Sheet: No drug
S1 Table. Growth rate and drug sensitivities of the eight tubulin-gene disruptants.
No drug
Day	2		3		4		5		6		7		8
Strain	A595	stdev	A595	stdev	A595	stdev	A595	stdev	A595	stdev	A595	stdev	A595	stdev
wild type	0.0814444	0.011928	0.168222	0.0466068	0.458444	0.141569	0.849111	0.168064	0.805889	0.275236
tua1-A	0.0924444	0.00682113	0.197889	0.0273836	0.651778	0.130804	0.943	0.0862728	0.981222	0.161004
tua2-A	0.0834444	0.0075351	0.117111	0.00961047	0.24	0.0478017	0.654889	0.0570755	0.560333	0.114471
tua2-B	0.077	0.00710634	0.0893333	0.0100125	0.121778	0.0283848	0.287778	0.0610344	0.335556	0.121895	0.485333	0.166558	0.611111	0.196405
tua2-C	0.0872222	0.0111779	0.128222	0.0270129	0.312222	0.122494	0.812111	0.221527	0.801667	0.192473
tub1-A	0.0754444	0.00826304	0.0828889	0.00693622	0.095	0.0136657	0.202	0.0696635	0.252111	0.0491972	0.324778	0.0393344	0.433111	0.0537551
tub1-B	0.0814444	0.00869067	0.174444	0.0478046	0.460889	0.120903	0.947333	0.183393	0.996222	0.23283
tub2-A	0.102556	0.0100139	0.183444	0.0100139	0.452	0.135107	0.820333	0.13263	0.756	0.162325
tub2-B	0.089875	0.00807885	0.104625	0.0119396	0.1815	0.0727068	0.436875	0.100226	0.596875	0.183756	0.66925	0.208757	0.65525	0.212635
tub2-C	0.103889	0.0111405	0.204889	0.0410196	0.503111	0.16916	0.974667	0.130641	1.00111	0.209049
tua1-A x tub1-B	0.0858889	0.00853587	0.134111	0.0194836	0.336333	0.114627	0.875778	0.113016	0.938333	0.204972
tua2-A x tub1-B	0.08025	0.00916125	0.118625	0.0171209	0.254875	0.0687551	0.5995	0.0974899	0.721875	0.109293
S1_Table_1
Kato-Minoura, T. et al.
	Cells were cultured in TAP medium containing various concentrations of anti-tubulin drugs. Absorbance of the culture was measured at 595 nm every day. For comparison, data of a wild type (CC-124) were also collected. Standard deviations in three different measurements are also shown. The green background shows a rough measure of cell density for qualitative comparison of growth extent.

## Sheet: Propyzamide
S1 Table. Growth rate and drug sensitivities of the eight tubulin-gene disruptants.
Propyzamide 2 mM
Day	2		3		4		5		6		7		8
Strain	A595	stdev	A595	stdev	A595	stdev	A595	stdev	A595	stdev	A595	stdev	A595	stdev
wild type	0.0866667	0.00351188	0.203	0.0205183	0.504333	0.0125033	0.950333	0.0273922	0.902333	0.085442
tua1-A	0.096	0.007	0.229	0.0463573	0.612	0.0642106	0.989	0.0616523	0.965	0.119302
tua2-A	0.085	0.00264575	0.13	0.0209523	0.230667	0.0011547	0.578667	0.012897	0.439333	0.0130512
tua2-B	0.0763333	0.0023094	0.0936667	0.0134288	0.108333	0.0080829	0.282667	0.0289367	0.249333	0.0344287	0.346333	0.0543722	0.476667	0.0600694
tua2-C	0.0903333	0.00680686	0.148	0.0121244	0.336	0.010583	0.887667	0.0293655	0.727667	0.0152753
tub1-A	0.075	0.00173205	0.0856667	0.00152753	0.0923333	0.00321455	0.239333	0.0145717	0.213	0.0112694	0.232667	0.00702377	0.261667	0.0236291
tub1-B	0.082	0.004	0.165333	0.0085049	0.435333	0.0245017	0.94	0.0616523	0.943	0.0340735
tub2-A	0.122667	0.00472582	0.173	0.009	0.409333	0.0260256	0.846667	0.00305505	0.987667	0.0299555
tub2-B	0.0996667	0.00321455	0.105	0.013	0.13	0.0235797	0.342333	0.0246644	0.363333	0.0412957	0.35	0.099955	0.357333	0.14497
tub2-C	0.109667	0.00057735	0.21	0.04	0.486667	0.0710094	0.960667	0.0273191	1.09067	0.0265769
tua1-A x tub1-B	0.0863333	0.00493288	0.12	0.013	0.261	0.0591946	0.803	0.0981478	0.991667	0.0406243
tua2-A x tub1-B	0.086	0.00264575	0.133	0.002	0.288	0.01253	0.703667	0.0109697	0.833667	0.0187705
Propyzamide 4 mM
Day	2		3		4		5		6		7		8
Strain	A595	stdev	A595	stdev	A595	stdev	A595	stdev	A595	stdev	A595	stdev	A595	stdev
wild type	0.0936667	0.00305505	0.220333	0.0225462	0.309333	0.0362951	0.569	0.0101489	0.672333	0.0221209
tua1-A	0.101333	0.00208167	0.325333	0.0426185	0.745	0.0595735	0.842	0.0461628	0.97	0.0221133
tua2-A	0.0846667	0.00351188	0.194333	0.0486038	0.157333	0.0699595	0.334667	0.0581922	0.186	0.0565066
tua2-B	0.0773333	0.00503322	0.175	0.0505074	0.115667	0.0540031	0.274	0.0525071	0.119667	0.0115902	0.149667	0.0237136	0.185667	0.0325781
tua2-C	0.093	0.001	0.23	0.0485695	0.342667	0.0597857	0.854333	0.0127017	0.791667	0.139274
tub1-A	0.0793333	0.00251661	0.149	0.0478853	0.092	0.0043589	0.302667	0.020502	0.146667	0.00602771	0.149	0.00264575	0.206333	0.00288675
tub1-B	0.0933333	0.00288675	0.179333	0.037899	0.265	0.00818535	0.622333	0.035949	0.619667	0.025658
tub2-A	0.121	0.00608276	0.146333	0.0080829	0.176333	0.0051316	0.380333	0.0320052	0.396333	0.0400042
tub2-B	0.100667	0.0023094	0.135333	0.00929157	0.162333	0.00737111	0.341	0.0052915	0.343667	0.00832666	0.330667	0.0165025	0.282	0.0592706
tub2-C	0.101	0.00264575	0.172	0.008544	0.272333	0.0051316	0.557333	0.00802081	0.705	0.0355949
tua1-A x tub1-B	0.0913333	0.0061101	0.154	0.0200749	0.238	0.0043589	0.533333	0.020232	0.734333	0.0899129
tua2-A x tub1-B	0.09	0.00458258	0.156333	0.0240278	0.191333	0.0170392	0.447333	0.0162583	0.539333	0.0456216
Propyzamide 40 mM
Day	2		3		4		5		6		7		8
Strain	A595	stdev	A595	stdev	A595	stdev	A595	stdev	A595	stdev	A595	stdev	A595	stdev
wild type	0.103	0.00264575	0.178667	0.00750555	0.159333	0.00802081	0.290333	0.0166533	0.214333	0.0270247
tua1-A	0.0946667	0.00737111	0.283	0.0219317	0.273	0.002	0.345333	0.0151767	0.274667	0.020502
tua2-A	0.089	0.001	0.278	0.00458258	0.261667	0.0111505	0.330333	0.00680686	0.243	0.007
tua2-B	0.087	0.00173205	0.264	0.00953939	0.240333	0.00493288	0.317333	0.00929157	0.219667	0.0210317	0.084	0.00264575	0.0826667	0.0023094
tua2-C	0.0916667	0.00450925	0.259333	0.0149778	0.233667	0.0177858	0.317333	0.0142945	0.195333	0.0156312
tub1-A	0.0863333	0.0011547	0.257333	0.015308	0.216667	0.0168028	0.310333	0.0160104	0.178	0.0261534	0.0873333	0.00057735	0.086	0.001
tub1-B	0.081	0.0103923	0.211667	0.0470567	0.123667	0.0285715	0.232333	0.0447363	0.096	0.003
tub2-A	0.113667	0.0100167	0.119333	0.0140119	0.116333	0.0135769	0.264	0.0693758	0.153667	0.0791223
tub2-B	0.108333	0.00208167	0.140333	0.0100167	0.138667	0.0215019	0.275667	0.0304357	0.195667	0.0690097	0.128667	0.0461988	0.101667	0.00152753
tub2-C	0.102333	0.00251661	0.144333	0.00814453	0.147667	0.0202567	0.272333	0.0378726	0.213667	0.072037
tua1-A x tub1-B	0.0973333	0.00305505	0.143333	0.0102632	0.145667	0.0231805	0.258333	0.0356978	0.207667	0.0721133
tua2-A x tub1-B	0.0916667	0.00251661	0.143667	0.0085049	0.135667	0.0119304	0.247667	0.0317228	0.171	0.0595063
S1_Table_2
Kato-Minoura, T. et al.
	Cells were cultured in TAP medium containing various concentrations of anti-tubulin drugs. Absorbance of the culture was measured at 595 nm every day. For comparison, data of a wild type (CC-124) were also collected. Standard deviations in three different measurements are also shown. The green background shows a rough measure of cell density for qualitative comparison of growth extent.

## Sheet: Oryzalin
S1 Table. Growth rate and drug sensitivities of the eight tubulin-gene disruptants.
Oryzalin 5 mM
Day	2		3		4		5		6		7		8
Strain	A595	stdev	A595	stdev	A595	stdev	A595	stdev	A595	stdev	A595	stdev	A595	stdev
wild type	0.0933333	0.00208167	0.091	0.002	0.162333	0.00416333	0.327667	0.00763763	0.332	0.0052915
tua1-A	0.0856667	0.00208167	0.0993333	0.0155027	0.165	0.0113578	0.315	0.013	0.330667	0.0107858
tua2-A	0.084	0.001	0.0926667	0.0124231	0.127333	0.0191398	0.279333	0.012897	0.308333	0.0107858
tua2-B	0.081	0.00173205	0.0856667	0.00665833	0.0996667	0.00550757	0.257667	0.0130512	0.287333	0.0171561	0.272	0.044643	0.286667	0.0301054
tua2-C	0.0843333	0.00321455	0.087	0.00264575	0.0953333	0.00650641	0.271	0.0121244	0.272667	0.0162891
tub1-A	0.083	0.00264575	0.083	0.00173205	0.0946667	0.00550757	0.164	0.011	0.108333	0.00321455	0.0783333	0.0023094	0.0956667	0.00550757
tub1-B	0.086	0.00173205	0.0873333	0.00378594	0.0966667	0.00057735	0.0973333	0.00503322	0.09	1.69967e-17
tub2-A	0.089	0.002	0.117667	0.0090185	0.24	0.00360555	0.332667	0.0109697	0.344333	0.0011547
tub2-B	0.0876667	0.0023094	0.128333	0.00737111	0.235	0.008544	0.336333	0.00702377	0.335333	0.00750555	0.333333	0.0184481	0.336333	0.0179258
tub2-C	0.087	0.00173205	0.125667	0.00321455	0.225333	0.00832666	0.338333	0.0136137	0.375	0.0185203
tua1-A x tub1-B	0.0876667	0.00152753	0.115333	0.00986577	0.187667	0.0313422	0.311	0.0480416	0.333667	0.0449704
tua2-A x tub1-B	0.124	0.0205183	0.114667	0.0241109	0.161	0.013	0.273	0.00818535	0.317	0.01253
Oryzalin 10 mM
Day	2		3		4		5		6		7		8
Strain	A595	stdev	A595	stdev	A595	stdev	A595	stdev	A595	stdev	A595	stdev	A595	stdev
wild type	0.0966667	0.00472582	0.104667	0.00680686	0.156333	0.0212211	0.305333	0.0126623	0.32	0.0153948
tua1-A	0.0903333	0.00416333	0.139667	0.0140119	0.201	0.017	0.324	0.0103923	0.337	0.0115326
tua2-A	0.0886667	0.00503322	0.138	0.0190788	0.180667	0.0234592	0.320333	0.036074	0.323	0.0167033
tua2-B	0.0826667	0.0051316	0.129333	0.0211266	0.157	0.0278388	0.292667	0.0392471	0.314333	0.0299054	0.313333	0.0273008	0.302333	0.0254231
tua2-C	0.0866667	0.00208167	0.130667	0.0195021	0.110333	0.0231589	0.275333	0.0195533	0.268667	0.0176163
tub1-A	0.0873333	0.0051316	0.111667	0.028006	0.0926667	0.00404145	0.196667	0.0104083	0.111333	0.00450925	0.0796667	0.00208167	0.0943333	0.00450925
tub1-B	0.0913333	0.00351188	0.114	0.023	0.099	0.001	0.165333	0.0196554	0.0916667	0.00152753
tub2-A	0.092	0.002	0.154	0.0160935	0.267667	0.0135031	0.332	0.00608276	0.348	6.7987e-17
tub2-B	0.115667	0.0140475	0.149667	0.010116	0.217333	0.020502	0.288	0.0209523	0.316667	0.00723418	0.325333	0.0177858	0.295	0.0247588
tub2-C	0.106	0.0087178	0.134	0.008	0.204333	0.0118462	0.295	0.004	0.335	0.0052915
tua1-A x tub1-B	0.120667	0.0080829	0.133667	0.00763763	0.186667	0.00635085	0.278333	0.00378594	0.312	0.0105357
tua2-A x tub1-B	0.161333	0.00152753	0.167	0.005	0.204333	0.00665833	0.291667	0.0152753	0.336	0.02498
Oryzalin 20 mM
Day	2		3		4		5		6		7		8
Strain	A595	stdev	A595	stdev	A595	stdev	A595	stdev	A595	stdev	A595	stdev	A595	stdev
wild type	0.111667	0.00550757	0.103667	0.0011547	0.109	0.0043589	0.195667	0.0172434	0.114	0.0105357
tua1-A	0.103667	0.0064291	0.148333	0.0159478	0.204	0.0261534	0.315667	0.033546	0.316667	0.0441626
tua2-A	0.101333	0.00208167	0.160333	0.0106927	0.202333	0.0193993	0.324333	0.0181751	0.306667	0.0435584
tua2-B	0.0976667	0.00305505	0.16	0.0122882	0.181667	0.0265769	0.313667	0.0234592	0.295667	0.0559673	0.245	0.0815414	0.163667	0.076219
tua2-C	0.0986667	0.00057735	0.163667	0.0111505	0.158	0.0320468	0.286333	0.0397157	0.202333	0.0809032
tub1-A	0.097	0.00264575	0.147	0.00866025	0.096	0.0160935	0.179333	0.022053	0.118667	0.00152753	0.0773333	0.0023094	0.0963333	0.00378594
tub1-B	0.0943333	0.00351188	0.156	0.0052915	0.128	0.015	0.2	0.0147309	0.098	0.00953939
tub2-A	0.102667	0.00404145	0.144667	0.020502	0.237333	0.0225019	0.307333	0.0266896	0.294333	0.0460145
tub2-B	0.0976667	0.00152753	0.156667	0.0011547	0.241667	0.00650641	0.302	0.00173205	0.320333	0.00416333	0.316333	0.0150111	0.231333	0.0232881
tub2-C	0.098	0.00264575	0.152333	0.0106927	0.238667	0.0240069	0.304	0.0113578	0.322667	0.015308
tua1-A x tub1-B	0.108	0.0127671	0.143333	0.00152753	0.214667	0.0135031	0.285	0.011	0.316	0.0072111
tua2-A x tub1-B	0.118667	0.0282902	0.156	0.0137477	0.206667	0.012741	0.302333	0.0170392	0.324667	0.0023094
S1_Table_3
Kato-Minoura, T. et al.
	Cells were cultured in TAP medium containing various concentrations of anti-tubulin drugs. Absorbance of the culture was measured at 595 nm every day. For comparison, data of a wild type (CC-124) were also collected. Standard deviations in three different measurements are also shown. The green background shows a rough measure of cell density for qualitative comparison of growth extent.
