# Supplementary material for: Chlamydomonas reinhardtii tubulin-gene disruptants for efficient isolation of strains bearing tubulin mutations
Source: PLoS One. 2020 Nov 23;15(11):e0242694. doi: 10.1371/journal.pone.0242694 (PMC7682851; doi:10.1371/journal.pone.0242694)
Supplement: S2 Table — Absorbance at 595 nm was measured as in S1 Table. For comparison, data of parent strains and previously reported mutants, upA12, colR4, and colR15, were also collected. (XLSX) [file pone.0242694.s007.xlsx]

## Sheet: No drug
S2 Table. Growth rate and drug sensitivities of the tubulin missense mutants.
	No drug
Day	2		3		4		5		6
Strain	A595	stdev	A595	stdev	A595	stdev	A595	stdev	A595	stdev
tua2-A x tub1-B	0.106	0.0288617	0.140778	0.0138904	0.418111	0.0556	0.772444	0.0481225	0.892	0.113641
ory2 (aY24H)	0.0997143	0.0300983	0.110857	0.0109913	0.276429	0.0672355	0.585857	0.106343	0.811	0.163603
upA12 (aY24H)	0.1015	0.0296648	0.089625	0.00937988	0.18575	0.0652046	0.372	0.122854	0.696875	0.187801
ory3 (aF52L)	0.0873333	0.0161245	0.129556	0.0252295	0.277111	0.0749641	0.594889	0.121397	0.765556	0.149154
ory4 (aS165A)	0.0967778	0.0183765	0.130889	0.0185435	0.289333	0.0333054	0.509778	0.0469462	0.745556	0.153215
ory5 (aS165A)	0.131333	0.0264102	0.127778	0.0126073	0.305222	0.0439994	0.641111	0.0911488	0.703222	0.132721
pyz2 (bQ134H)	0.140778	0.0323681	0.151889	0.0161976	0.437778	0.0698405	0.934222	0.0955782	1.17867	0.107907
pyz3 (bQ134H)	0.132	0.0290215	0.08	0.00974679	0.0944444	0.0173646	0.153556	0.0739106	0.314778	0.172915
pyz4 (bE198K)	0.104444	0.0126205	0.252556	0.0283333	0.474444	0.0427379	0.789111	0.10256	0.833222	0.117496
pyz5 (bI236N)	0.13325	0.0406158	0.11675	0.0127923	0.29675	0.0538642	0.545125	0.0424884	0.857625	0.143522
pyz6 (bK350E)	0.0964444	0.0199882	0.126889	0.0138062	0.149556	0.0369327	0.209222	0.0892059	0.244	0.0583129
colR4 (bK350E)	0.0943333	0.0198494	0.113333	0.0143178	0.128778	0.0536721	0.193667	0.128103	0.326	0.0753074
colR15 (bK350M)	0.0977778	0.028499	0.127778	0.0135626	0.172333	0.0563294	0.460667	0.186712	0.761	0.0754453
pyz7 (bI368F)	0.0987778	0.0172321	0.153667	0.0178536	0.280333	0.0739087	0.679667	0.130441	0.920167	0.0404298
pyz8 (bI368F)	0.0917778	0.0163308	0.169222	0.014746	0.339556	0.0331101	0.695333	0.0984886	0.877167	0.0279458
tub2-A	0.109111	0.0360085	0.138	0.0206761	0.354333	0.0572101	0.532111	0.0345487	0.691111	0.095115
pyz9 (aF351L)	0.144111	0.0331453	0.159667	0.0274181	0.517444	0.110872	0.861	0.130257	1.00378	0.173475
pyz10 (bE198K)	0.142444	0.03733	0.111778	0.0135994	0.263667	0.0573825	0.546222	0.0821033	0.794444	0.129352
pyz11 (bE198K)	0.150444	0.035774	0.145667	0.0340771	0.494778	0.16166	0.883	0.159621	0.971889	0.234673
pyz12 (bF266C)	0.105778	0.0199485	0.206667	0.0431248	0.567444	0.151356	0.947	0.187968	1.0885	0.119406
pyz13 (bF266C)	0.0966667	0.012659	0.130333	0.0119791	0.204444	0.0782929	0.491778	0.103372	0.7115	0.0802913
pyz14 (bF266C)	0.101556	0.0161409	0.155333	0.0304056	0.374111	0.142584	0.672111	0.161179	0.758	0.0912601
tua1-A x tub1-B	0.0985556	0.02674	0.0867778	0.00731057	0.149778	0.0356854	0.361889	0.0517239	0.749667	0.168662
ory6 (aY24N)	0.107111	0.0432419	0.0894444	0.0130203	0.167667	0.0442945	0.401778	0.0769201	0.646222	0.0830057
ory7 (aF49C)	0.106667	0.0429244	0.0921111	0.0125543	0.180667	0.0633127	0.503556	0.146947	0.829667	0.235045
ory8 (aF138V)	0.105667	0.0460597	0.093	0.0114237	0.155	0.0475999	0.189	0.0435086	0.268333	0.0613718
S2_Table_1
Kato-Minoura, T. et al.
	Absorbance at 595 nm was measured as in S1 Table. For comparison, data of parent strains and previously reported mutants, upA12, colR4, and colR15, were also collected.

## Sheet: Propyzamide
S2 Table. Growth rate and drug sensitivities of the tubulin missense mutants.
	Propyzamide 2 mM											Propyzamide 4 mM											Propyzamide 40 mM
Day	2		3		4		5		6			2		3		4		5		6			2		3		4		5		6
Strain	A595	stdev	A595	stdev	A595	stdev	A595	stdev	A595	stdev		A595	stdev	A595	stdev	A595	stdev	A595	stdev	A595	stdev		A595	stdev	A595	stdev	A595	stdev	A595	stdev	A595	stdev
tua2-A x tub1-B	0.091	0.0043589	0.113333	0.0106927	0.211333	0.0506491	0.374667	0.107002	0.488667	0.126619		0.0826667	0.00378594	0.088	0.005	0.105	0.00793725	0.109333	0.0083865	0.100333	0.00757188		0.0836667	0.0051316	0.098	0.004	0.125333	0.00665833	0.128667	0.0061101	0.113	0.00888819
ory2 (aY24H)	0.0866667	0.0023094	0.091	1.69967e-17	0.112333	0.00472582	0.131667	0.00814453	0.138	0.00793725		0.083	0.005	0.0873333	0.00550757	0.102	0.011	0.104667	0.010504	0.0983333	0.0090185		0.083	0.00360555	0.0933333	0.00550757	0.117667	0.00750555	0.119333	0.0080829	0.104	0.0087178
upA12 (aY24H)	0.0823333	0.0011547	0.099	0.00519615	0.140333	0.00635085	0.267333	0.0404145	0.335	0.0762693		0.0783333	0.00152753	0.083	0.00173205	0.100667	0.00416333	0.105333	0.00404145	0.099	0.00264575		0.0803333	0.0046188	0.0883333	0.00378594	0.112	0.00781025	0.113667	0.0083865	0.0993333	0.00907377
ory3 (aF52L)	0.0886667	0.0023094	0.119	0.002	0.209333	0.00896289	0.556	0.0311769	0.671667	0.0900019		0.0906667	0.00152753	0.154667	0.0317228	0.156	0.0432088	0.372333	0.0179536	0.442667	0.0209841		0.0916667	0.00152753	0.166667	0.0169214	0.181667	0.00723418	0.283	0.0208806	0.267333	0.0440151
ory4 (aS165A)	0.110667	0.00152753	0.145333	0.0110151	0.23	0.038	0.338	0.0667757	0.489	0.0523737		0.086	0.01253	0.113333	0.00351188	0.116667	0.00251661	0.0976667	0.00378594	0.0923333	0.00750555		0.0736667	0.00472582	0.111333	0.00802081	0.107667	0.00550757	0.0983333	0.00152753	0.0913333	0.00378594
ory5 (aS165A)	0.107	0.00173205	0.134	0.00916515	0.236333	0.0481698	0.419	0.0920163	0.529333	0.0470354		0.102667	0.00305505	0.108	0.00360555	0.11	0.0034641	0.095	0.0034641	0.095	0.0034641		0.0963333	0.00208167	0.109	0.00360555	0.106667	0.00776745	0.094	0.00264575	0.0933333	0.00378594
pyz2 (bQ134H)	0.101667	0.0051316	0.163667	0.00832666	0.411	0.021	0.848	0.0248797	1.044	0.0248797		0.0993333	0.0061101	0.167	0.00781025	0.393	0.026	0.823	0.0386911	0.988333	0.0225019		0.0986667	0.00351188	0.108333	0.00208167	0.120333	0.00568624	0.126667	0.00305505	0.144	0.0043589
pyz3 (bQ134H)	0.0923333	0.0051316	0.086	0.00458258	0.0926667	0.00568624	0.108333	0.0110604	0.243333	0.0244199		0.094	0.004	0.089	0.007	0.0926667	0.00750555	0.0936667	0.00152753	0.168667	0.0170392		0.0973333	0.00251661	0.0956667	0.00251661	0.0963333	0.00550757	0.085	0.00264575	0.0906667	0.00450925
pyz4 (bE198K)	0.124	0.0034641	0.271	0.03	0.539	0.0183576	0.891	0.0337787	0.871667	0.0857108		0.134	0.00458258	0.412	0.0482183	0.682	0.0566657	0.944667	0.0155027	0.975333	0.022745		0.123667	0.00416333	0.480333	0.00208167	0.806333	0.0160416	1.01033	0.0266896	0.986667	0.0173877
pyz5 (bI236N)	0.124333	0.0011547	0.129667	0.00750555	0.306667	0.0144338	0.489	0.0196723	0.779333	0.0453578		0.112	0.0052915	0.127667	0.0057735	0.270667	0.0439242	0.446667	0.0707272	0.688333	0.142142		0.0853333	0.0120139	0.130667	0.0530031	0.190333	0.0405257	0.338333	0.00737111	0.492	0.0205183
pyz6 (bK350E)	0.103	0.0167033	0.118667	0.0200333	0.103667	0.0120554	0.124	0.0180278	0.166	0.0315753		0.095	0.00781025	0.112	0.0122882	0.106333	0.00907377	0.129667	0.0111505	0.188333	0.0366924		0.104667	0.00550757	0.131667	0.0085049	0.121	0.0101489	0.151667	0.00832666	0.214333	0.0260064
colR4 (bK350E)	0.0933333	0.0162891	0.103667	0.016773	0.0893333	0.00665833	0.115667	0.00450925	0.328	0.0353412		0.089	0.00556776	0.101667	0.0100167	0.0893333	0.00635085	0.122	0.00458258	0.274333	0.078143		0.102333	0.00585947	0.121333	0.0092376	0.0893333	0.00404145	0.0906667	0.00650641	0.156	0.0252389
colR15 (bK350M)	0.104667	0.0155027	0.117	0.0167033	0.105667	0.0110604	0.189	0.0469361	0.410333	0.130715		0.0936667	0.00450925	0.106	0.008544	0.0833333	0.00351188	0.0946667	0.00602771	0.108667	0.0170098		0.0936667	0.00503322	0.109667	0.00568624	0.08	0.0108167	0.0966667	0.0083865	0.122333	0.0210079
pyz7 (bI368F)	0.115333	0.0011547	0.156	0.00781025	0.257	0.008544	0.632667	0.0410528	0.894333	0.047606		0.101	0.003	0.144333	0.0100167	0.296	0.0127671	0.728333	0.0250267	1.045	0.0383145		0.0986667	0.00321455	0.129333	0.00750555	0.214	0.0043589	0.642	0.0510294	0.987667	0.0308923
pyz8 (bI368F)	0.109333	0.00208167	0.169667	0.0070946	0.341	0.0337787	0.640333	0.0366924	0.97	0.0278388		0.103667	0.00152753	0.172667	0.00450925	0.345667	0.010116	0.737667	0.0051316	1.02867	0.042004		0.0976667	0.00208167	0.148667	0.00650641	0.295667	0.0104083	0.691	0.0190526	1.01633	0.0376342
tub2-A	0.0866667	0.0046188	0.0996667	0.0148436	0.14	0.008	0.163667	0.0134288	0.154333	0.0179258		0.106333	0.00057735	0.110333	0.0105987	0.129667	0.00680686	0.142667	0.00602771	0.110333	0.0011547		0.107	0.00173205	0.0883333	0.0112398	0.122333	0.00321455	0.115667	0.00929157	0.102333	0.00288675
pyz9 (aF351L)	0.112333	0.00208167	0.173667	0.00152753	0.451333	0.00814453	0.743	0.013	0.858	0.0183303		0.106	0.003	0.164	0.014	0.409	0.0850823	0.745	0.020664	0.740333	0.0160416		0.102333	0.0023094	0.111333	0.00208167	0.117333	0.00814453	0.123	0.0069282	0.158	0.0127671
pyz10 (bE198K)	0.104333	0.00503322	0.125333	0.0092376	0.253667	0.00814453	0.498667	0.0102632	0.681	0.0183303		0.100667	0.00416333	0.125	0.00964365	0.214	0.0402865	0.457667	0.0566157	0.721667	0.0785642		0.0996667	0.00208167	0.110667	0.0106927	0.186667	0.00665833	0.371667	0.0090185	0.597667	0.0299388
pyz11 (bE198K)	0.12	0.0052915	0.153333	0.00680686	0.480667	0.00763763	0.817	0.006245	0.849	0.0265141		0.112	0.003	0.175667	0.00585947	0.514333	0.0430155	0.897	0.0346987	0.887	0.0357911		0.105333	0.00251661	0.160667	0.0246644	0.355	0.0238118	0.593	0.0518845	0.844667	0.0289885
pyz12 (bF266C)	0.119333	0.0092376	0.222667	0.00907377	0.580333	0.0205994	0.955	0.0605558	1.198	0.062554		0.114	0.002	0.204333	0.0011547	0.581	0.0272213	0.978667	0.0259679	1.23767	0.0782581		0.0986667	0.0051316	0.143667	0.0190351	0.263667	0.12141	0.548667	0.21159	0.892333	0.254042
pyz13 (bF266C)	0.105333	0.00288675	0.135667	0.00404145	0.189667	0.0177858	0.531	0.0276225	0.823333	0.0302875		0.0973333	0.00351188	0.125	0.00916515	0.166	0.0538609	0.436	0.15871	0.741667	0.106969		0.0976667	0.00351188	0.133333	0.00416333	0.128667	0.00416333	0.361667	0.029023	0.736667	0.0400666
pyz14 (bF266C)	0.106333	0.0127017	0.149333	0.0173877	0.285667	0.0257358	0.585667	0.0116762	0.774333	0.0051316		0.101333	0.00152753	0.143	0.00888819	0.255	0.0801311	0.569333	0.0440492	0.783	0.0286182		0.103333	0.00814453	0.150667	0.00907377	0.206	0.009	0.537667	0.0164418	0.778667	0.0733644
tua1-A x tub1-B	0.0836667	0.0046188	0.0936667	0.00152753	0.13	0.00458258	0.250333	0.0011547	0.601	0.0319531		0.079	0.001	0.088	0.0034641	0.110333	0.00665833	0.115	0.006245	0.102667	0.00568624		0.0786667	0.00416333	0.0916667	0.00305505	0.118	0.0052915	0.120333	0.00585947	0.102333	0.00750555
ory6 (aY24N)	0.0833333	0.00585947	0.0853333	0.00208167	0.105333	0.00702377	0.115333	0.0090185	0.118333	0.0145717		0.0816667	0.00472582	0.0846667	0.00378594	0.102667	0.00737111	0.105333	0.00680686	0.097	0.0052915		0.0796667	0.00208167	0.087	0.005	0.115667	0.00757188	0.116	0.00866025	0.102	0.0103923
ory7 (aF49C)	0.087	0.00264575	0.0943333	0.00057735	0.133333	0.00750555	0.236667	0.0335311	0.326667	0.0650026		0.0823333	0.00416333	0.0886667	0.0046188	0.109333	0.00873689	0.112333	0.0085049	0.101667	0.0064291		0.0793333	0.00550757	0.0906667	0.00416333	0.118667	0.00650641	0.118	0.00818535	0.101	0.0087178
ory8 (aF138V)	0.084	0.001	0.0933333	0.00208167	0.134667	0.00472582	0.197333	0.0380832	0.233333	0.0161658		0.0796667	0.00208167	0.087	0.005	0.113333	0.00776745	0.120667	0.00814453	0.106667	0.00351188		0.074	0.00458258	0.0786667	0.00723418	0.108333	0.00288675	0.111333	0.00378594	0.084	0.0122882
S2_Table_2
Kato-Minoura, T. et al.
	Absorbance at 595 nm was measured as in S1 Table. For comparison, data of parent strains and previously reported mutants, upA12, colR4, and colR15, were also collected.

## Sheet: Oryzalin
S2 Table. Growth rate and drug sensitivities of the tubulin missense mutants.
	Oryzalin 5 mM											Oryzalin 10 mM											Oryzalin 20 mM
Day	2		3		4		5		6			2		3		4		5		6			2		3		4		5		6
Strain	A595	stdev	A595	stdev	A595	stdev	A595	stdev	A595	stdev		A595	stdev	A595	stdev	A595	stdev	A595	stdev	A595	stdev		A595	stdev	A595	stdev	A595	stdev	A595	stdev	A595	stdev
tua2-A x tub1-B	0.122333	0.00763763	0.0776667	0.00288675	0.141333	0.0090185	0.131333	0.0125831	0.222333	0.0112398		0.114	0.00360555	0.0736667	0.0011547	0.139	0.00888819	0.143333	0.00404145	0.224333	0.00650641		0.117333	0.00305505	0.0736667	0.00057735	0.155	0.007	0.118333	0.00472582	0.162667	0.0372872
ory2 (aY24H)	0.120333	0.0141892	0.0903333	0.00472582	0.239	0.017088	0.479333	0.037072	0.737	0.0540278		0.105667	0.00550757	0.085	0.001	0.195333	0.0116762	0.387667	0.010116	0.569	0.0072111		0.117	0.00360555	0.0803333	0.00251661	0.174333	0.00763763	0.246333	0.0274651	0.389667	0.0434665
upA12 (aY24H)	0.113667	0.0135031	0.078	0.004	0.158333	0.0327159	0.268	0.0336006	0.433667	0.0595847		0.103	0.00556776	0.071	0.001	0.133667	0.00873689	0.194	0.0087178	0.323	0.008544		0.115333	0.00321455	0.0716667	0.00057735	0.154667	0.0051316	0.145333	0.0289194	0.228333	0.0485627
ory3 (aF52L)	0.141333	0.0138684	0.173333	0.0237978	0.354667	0.0548574	0.655	0.0690724	0.795333	0.0317857		0.156333	0.00723418	0.214667	0.00568624	0.398	0.0101489	0.67	0.0144222	0.809667	0.0285715		0.120333	0.0215019	0.203333	0.0061101	0.398333	0.00208167	0.655667	0.0140475	0.848	0.07496
ory4 (aS165A)	0.0793333	0.00152753	0.127333	0.00251661	0.374	0.026	0.593333	0.0315331	0.763333	0.0265393		0.0826667	0.0132791	0.129	0.0104403	0.359	0.0153948	0.473333	0.0193477	0.521333	0.0185023		0.0753333	0.00152753	0.119667	0.0046188	0.29	0.0225389	0.390667	0.0260832	0.497333	0.0191398
ory5 (aS165A)	0.146667	0.00873689	0.124333	0.00472582	0.374	0.0245764	0.546667	0.0325013	0.657667	0.0537804		0.131667	0.00472582	0.124667	0.00152753	0.373	0.00866025	0.529667	0.0365011	0.669333	0.0714306		0.105	0.0217945	0.105333	0.0150444	0.242	0.0649692	0.346667	0.0486758	0.497	0.0212838
pyz2 (bQ134H)	0.135333	0.00305505	0.083	0.00173205	0.126	0.006	0.216667	0.0162583	0.297667	0.0240069		0.132	0.00953939	0.0836667	0.00321455	0.115667	0.00776745	0.197	0.0176918	0.292333	0.0238607		0.135333	0.016563	0.0946667	0.00960902	0.115333	0.010116	0.151	0.0294618	0.277333	0.0262742
pyz3 (bQ134H)	0.134333	0.00702377	0.0796667	0.00057735	0.0956667	0.00550757	0.186667	0.0200333	0.312	0.0305123		0.131667	0.0159478	0.08	0.004	0.0903333	0.0046188	0.166667	0.0135769	0.287667	0.0242143		0.143667	0.0112398	0.095	0.00964365	0.112	0.0165227	0.144	0.0149332	0.278667	0.03177
pyz4 (bE198K)	0.142	0.0112694	0.185667	0.0057735	0.416	0.0315119	0.689667	0.0175594	0.706333	0.0578129		0.139333	0.00378594	0.161667	0.00585947	0.228667	0.0111505	0.417667	0.018037	0.446667	0.082282		0.126	0.00866025	0.146333	0.00665833	0.173333	0.00763763	0.262333	0.015308	0.299	0.0103923
pyz5 (bI236N)	0.091	0.0043589	0.097	0.00360555	0.143333	0.00288675	0.258	0.0322335	0.398667	0.164895		0.0916667	0.00305505	0.093	0.006245	0.107	0.003	0.143667	0.00602771	0.306	0.017088		0.0826667	0.00873689	0.091	0.00556776	0.089	0.0072111	0.101667	0.0105987	0.219333	0.0261024
pyz6 (bK350E)	0.0716667	0.00057735	0.127	0.004	0.188333	0.0120139	0.273	0.023				0.0723333	0.00057735	0.141333	0.0200083	0.208333	0.037072	0.261	0.044				0.0736667	0.00404145	0.156667	0.0251462	0.187333	0.0501232	0.233667	0.0606163
colR4 (bK350E)	0.0686667	0.00057735	0.117667	0.00152753	0.178	0.00818535	0.254667	0.0126623				0.067	0.001	0.13	0.01249	0.187	0.019975	0.245	0.031241				0.0683333	0.00057735	0.147667	0.0150111	0.182333	0.0470567	0.232667	0.057657
colR15 (bK350M)	0.0683333	0.0023094	0.122	0.007	0.158667	0.0090185	0.249	0.0234307				0.0663333	0.00057735	0.142667	0.0150111	0.184667	0.00907377	0.249667	0.00472582				0.067	0	0.153333	0.0193993	0.168	0.0381576	0.209	0.0461844
pyz7 (bI368F)	0.0723333	0.0023094	0.153667	0.030271	0.142	0.0121244	0.216333	0.0410406				0.0676667	0.0011547	0.144	0.0141067	0.161667	0.00665833	0.228667	0.0080829				0.0693333	0.00057735	0.145333	0.0219621	0.145667	0.0345302	0.182333	0.0400666
pyz8 (bI368F)	0.069	0.001	0.132333	0.00152753	0.106333	0.0061101	0.176333	0.0305505				0.0666667	0.0011547	0.140667	0.00929157	0.107333	0.0061101	0.174	0.00781025				0.0686667	0.00057735	0.136333	0.00550757	0.105333	0.0244199	0.139333	0.023029
tub2-A	0.134	0.001	0.078	0.002	0.144667	0.00763763	0.109333	0.00321455	0.122333	0.0135769		0.118	0.0052915	0.074	0.001	0.136	0.004	0.103667	0.00057735	0.113667	0.00152753		0.116	0.00264575	0.076	0.002	0.150667	0.0070946	0.110333	0.00152753	0.118667	0.0023094
pyz9 (aF351L)	0.135667	0.00208167	0.0856667	0.00251661	0.146667	0.0011547	0.245	0.00608276	0.315667	0.0195021		0.131667	0.00251661	0.0866667	0.00152753	0.142333	0.00472582	0.233	0.008544	0.318	0.0173494		0.127667	0.0119304	0.091	0.00173205	0.125333	0.0195533	0.176667	0.0591805	0.298667	0.0257358
pyz10 (bE198K)	0.139333	0.0011547	0.0886667	0.00152753	0.150333	0.0323161	0.239	0.0383145	0.339333	0.112224		0.138667	0.00404145	0.085	0.001	0.096	0.001	0.177667	0.00208167	0.318667	0.00450925		0.149667	0.0274287	0.0863333	0.0120554	0.107333	0.0124231	0.136333	0.022723	0.277333	0.037581
pyz11 (bE198K)	0.144667	0.00251661	0.101667	0.00152753	0.166667	0.0158219	0.328333	0.00321455	0.434667	0.0802766		0.135667	0.0070946	0.0916667	0.00251661	0.106667	0.00862168	0.155333	0.0198578	0.301667	0.0155671		0.121667	0.0274651	0.085	0.00888819	0.0886667	0.0100664	0.122	0.0276225	0.259667	0.028006
pyz12 (bF266C)	0.0836667	0.0112398	0.143333	0.0080829	0.234667	0.0070946	0.338667	0.00568624				0.0703333	0.00057735	0.139	0.004	0.217333	0.00251661	0.308667	0.00057735				0.0723333	0.00152753	0.133333	0.00472582	0.172333	0.0261024	0.243667	0.0453909
pyz13 (bF266C)	0.0713333	0.00351188	0.122667	0.00152753	0.215333	0.00945163	0.297	0.0135277				0.068	0	0.128333	0.00404145	0.207667	0.00057735	0.291667	0.00665833				0.068	0	0.137667	0.00057735	0.185333	0.0392726	0.248	0.0512152
pyz14 (bF266C)	0.073	0.00264575	0.129	0.00264575	0.209333	0.0110604	0.287667	0.0180093				0.0703333	0.0011547	0.141	0.00964365	0.210333	0.0122202	0.279	0.0105357				0.0706667	0.00057735	0.153333	0.0184752	0.187667	0.0570468	0.238	0.0731369
tua1-A x tub1-B	0.122667	0.00251661	0.072	0.00173205	0.136333	0.00404145	0.104333	0.00152753	0.126	0.0208087		0.115	0.002	0.0706667	0.0011547	0.147	0.0147309	0.108667	0.0070946	0.122	0.008544		0.118333	0.00057735	0.072	0.001	0.161333	0.0115902	0.116333	0.00635085	0.13	0.0087178
ory6 (aY24N)	0.122	0.008544	0.078	0.00173205	0.174333	0.0162583	0.277	0.0121655	0.490333	0.012741		0.111	0.00458258	0.0783333	0.00057735	0.166667	0.0120554	0.271667	0.0144338	0.440667	0.0205264		0.117	0.003	0.074	0	0.155667	0.00650641	0.168	0.0452106	0.275	0.0482183
ory7 (aF49C)	0.131	0.0043589	0.077	0.00173205	0.175333	0.0160728	0.217	0.018735	0.372667	0.0415251		0.120667	0.00288675	0.072	0.001	0.144	0.00608276	0.189667	0.00585947	0.273667	0.00929157		0.116667	0.00757188	0.0746667	0.00057735	0.149667	0.00802081	0.161333	0.0369369	0.246	0.04531
ory8 (aF138V)	0.127667	0.00251661	0.116667	0.0285715	0.204333	0.0110151	0.198333	0.0145717	0.253	0.028931		0.116	0.0052915	0.0906667	0.0162583	0.179	0.005	0.238333	0.00737111	0.342	0.0442267		0.109667	0.00635085	0.0763333	0.0011547	0.156	0.00793725	0.181667	0.0362261	0.25	0.0720208
S2_Table_3
Kato-Minoura, T. et al.
	Absorbance at 595 nm was measured as in S1 Table. For comparison, data of parent strains and previously reported mutants, upA12, colR4, and colR15, were also collected.
