# Supplementary material for: Chlamydomonas reinhardtii tubulin-gene disruptants for efficient isolation of strains bearing tubulin mutations
Source: PLoS One. 2020 Nov 23;15(11):e0242694. doi: 10.1371/journal.pone.0242694 (PMC7682851; doi:10.1371/journal.pone.0242694)
Supplement: S3 Table — (XLSX) [file pone.0242694.s008.xlsx]

## Sheet: Sheet1
S3 Table. Drug-resistant tubulin missense mutants identified in Chlamydomonas reinhardtii and other organisms.
Protein	Mutation	Strain	Strain resistance and sensitivity	Species	Reference
Alpha- tubulin	Y24H	upA12	Amiprophos-methyl/oryzalin resistant	Chlamydomonas reinhardtii	(2)
		ory2	Oryzalin resistant, propyzamide hypersensitive	Chlamydomonas reinhardtii	This study
			Oryzalin resistant	Toxoplasma gondii	(4)
	Y24N	ory6	Oryzalin/colchicine resistant	Chlamydomonas reinhardtii	This study
	F24H		Oryzalin resistant	Tetrahymena thermophila	(5)
	F49C	ory7	Oryzalin/colchicine resistant, propyzamide hypersensitive	Chlamydomonas reinhardtii	This study
			Oryzalin resistant	Toxoplasma gondii	(4)
	F49Y	(tub5)		Fasciola hepatica	(6)
	F52I		Oryzalin resistant	Toxoplasma gondii	(7)
	F52L	ory3	Oryzalin/propyzamide resistant	Chlamydomonas reinhardtii	This study
			Oryzalin resistant	Toxoplasma gondii	(7)
		(tub4)		Fasciola hepatica	(6)
	F52Y		Oryzalin resistant	Toxoplasma gondii	(4, 7)
	F138L		Paclitaxel resistant	Cricetulus griseus	(8)
	F138V	ory8	Oryzalin/propyzamide/colchicine resistant	Chlamydomonas reinhardtii	This study
	S165A	ory4	Oryzalin resistant	Chlamydomonas reinhardtii	This study
		ory5	Oryzalin resistant	Chlamydomonas reinhardtii	This study
			Oryzalin resistant	Toxoplasma gondii	(7, 9)
	S165D		Phosphomimetic, stimulates microtubule dynamics	Homo sapiens	(9, 10)
			Alpha-tubulin as a protein kinase C-regulated molecular switch	Mus musculus	(10)
	S165N		Phosphorylation-resistant mutant, increased frequency of microtubule catastrophe	Homo sapiens	(9)
			Alpha-tubulin as a protein kinase C-regulated molecular switch	Mus musculus	(10)
	S165P		HTI-286 (hemiasterlin derivative) resistant	Homo sapiens	(11)
			Oryzalin resistant	Toxoplasma gondii	(7)
	S165T		Oryzalin resistant	Toxoplasma gondii	(7)
		(tub4)		Fasciola hepatica	(6)
	K165A		With E161A and K164A, benomyl supersensitive	Saccharomyces cerevisiae	(12)
	D205N	tua2-1 etc. (sup_uni3)	Colchicine hypersensitive	Chlamydomonas reinhardtii	(13)
			Twisting	Arabidopsis thaliana	(14)
	A208T	tua2-7 etc. (sup_uni3)	Colchicine hypersensitive	Chlamydomonas reinhardtii	(13)
			suppressor of lefty mutation (A180T alpha-tubulin)	Arabidopsis thaliana	(15)
	E208A		With D206A, cold sensitive, benomyl supersensitive	Saccharomyces cerevisiae	(12)
	F351L	pyz9	Propyzamide/oryzalin resistant, colchicine hypersensitive	Chlamydomonas reinhardtii	This study
Beta- tubulin	Q134H	pyz2	Propyzamide/oryzalin resistant	Chlamydomonas reinhardtii	This study
		pyz3	Propyzamide/oryzalin resistant, colchicine hypersensitive	Chlamydomonas reinhardtii	This study
			Benzimidazole resistant	Beauveria bassiana	(16)
	E198A		Benzimidazole resistant, phenylcarbamate hypersensitive	Haemonchus contortus	(17, 18)
			Benzimidazole resistant, phenylcarbamate hypersensitive	Botryotinia fuckeliana	(19)
			Benzimidazole resistant, phenylcarbamate hypersensitive	Monilinia fructicola	(20, 21)
			Benzimidazole resistant, phenylcarbamate hypersensitive	Helminthosporium solani	(22)
			Benzimidazole resistant	Botrytis cinerea	(19)
			Benzimidazole resistant	Fusarium asiaticum	(23)
			Carbendazim resistant	Podosphaera xanthii	(24)
			Benomyl resistant	Monilinia fructicola	(21)
			With E194A and H195A, benomyl resistant	Saccharomyces cerevisiae	(25)
	E198D		Benomyl resistant	Aspergillus nidulans	(26)
	E198G		Benzimidazole resistant, phenylcarbamate hypersensitive	Beauveria bassiana	(16)
			Benzimidazole resistant	Botrytis cinerea	(27)
			Carbendazim resistant, diethofencarb sensitive	Neurospora crassa	(28)
			Taxane and epothilone cross-resistant, slightly discodermolide cross-resistant	Homo sapiens	(29)
	E198K	pyz10	Propyzamide/oryzalin/colchicine resistant	Chlamydomonas reinhardtii	This study
		pyz11	Propyzamide/colchicine resistant	Chlamydomonas reinhardtii	This study
		pyz4	Propyzamide/oryzalin resistant	Chlamydomonas reinhardtii	This study
			Benomyl resistant	Aspergillus nidulans	(26)
			Benomyl resistant	Botrytis cinerea	(30)
			Disrupted spindle orientation, benomyl resistant	Caenorhabditis elegans	(31)
			Benomyl resistant	Colletotrichum gloeosporioides	(32)
			Benzimidazole resistant, phenylcarbamate hypersensitive	Neurospora crassa	(33)
	E198L		Benzimidazole resistant, carbendazim resistant	Gibberella zeae	(34)
	E198Q		Benomyl resistant	Aspergillus nidulans	(26)
			Carbendazim resistant	Gibberella zeae	(35)
			Benzimidazole resistant, phenylcarbamate hypersensitive	Colletotrichum gloeosporioides	(32)
	E198V		Benomyl resistant	Botrytis cinerea	(30)
	I236N	pyz5	Propyzamide/oryzalin/colchicine resistant	Chlamydomonas reinhardtii	This study
			2-Methoxyestradiol resistant	Homo sapiens	(36)
	V236M	(tub5)		Fasciola hepatica	(6)
	F266C	pyz12	Propyzamide/oryzalin/colchicine resistant	Chlamydomonas reinhardtii	This study
		pyz13	Propyzamide/oryzalin/colchicine resistant	Chlamydomonas reinhardtii	This study
		pyz14	Propyzamide/oryzalin/colchicine resistant	Chlamydomonas reinhardtii	This study
	K350E	colR4	Colchicine resistant	Chlamydomonas reinhardtii	(3, 37)
		pyz6	Propyzamide/oryzalin/colchicine resistant	Chlamydomonas reinhardtii	This study
	K350M	colR15	Colchicine resistant	Chlamydomonas reinhardtii	(3, 37)
			Paclitaxel hypersensitive	Tetrahymena thermophila	(38-40)
	K350N		Colcemid and vinblastine resistant	Cricetulus griseus	(41)
			Indanocine/2-methoxyestradiol resistant	Homo sapiens	(42, 43)
	K350Q	(tub5)		Fasciola hepatica	(6)
	I368F	pyz7	Propyzamide/colchicine resistant	Chlamydomonas reinhardtii	This study
		pyz8	Propyzamide resistant, colchicine hypersensitive	Chlamydomonas reinhardtii	This study
	I368L	(tub4, tub5)		Fasciola hepatica	(6)
	I368V		Benzimidazole resistant	Haemonchus contortus	(44)
		(tub1, tub2)		Fasciola hepatica	(6)
S3_Table
Kato-Minoura, T et al.
